# Supplementary material for: Differential impacts of TNFα inhibitors on the transcriptome of Th cells
Source: Arthritis Res Ther. 2021 Jul 23;23:199. doi: 10.1186/s13075-021-02558-z (PMC8299604; doi:10.1186/s13075-021-02558-z)
Supplement: Supplementary file 1 — Additional file 1:. Table S1. [file 13075_2021_2558_MOESM1_ESM.xlsx]

## Sheet: Sheet1
Donor	1	1	2	2	3	3	4	4	4	5	5	5
treatment	ada	no drug	ada	no drug	ada	no drug	ada	no drug	cert	ada	no drug	cert
IL17F	95.2556	201.025	26.2803	317.689	4.89077	93.54	6.21079	59.9801	21.3812	118.267	469.881	400.348
IL2	173.564	950.916	25.355	67.7682	22.0532	124.475	17.3949	66.4641	58.8349	34.4113	133.311	166.102
IFNG	378.896	726.186	133.536	835.027	471.365	1706.97	323.896	947.214	674.224	557.62	2729.87	2599.65
IL17A	22.703	71.068	14.5482	63.0566	26.3887	81.5444	31.6099	65.2145	70.0869	26.339	93.8629	96.0037
IL21	16.2095	70.1014	21.3246	50.403	31.4221	58.8135	9.09907	31.9885	27.8289	14.3927	41.7478	48.8071
IL9	12.04	35.0257	351.892	865.73	505.019	835.527	384.672	726.507	463.224	277.802	782.856	494.021
IL12RB2	45.6335	67.825	48.2486	86.598	44.4345	100.096	33.9636	65.3079	26.5934	36.8267	73.014	48.6481
LMNA	115.932	218.075	75.3538	168.974	108.43	236.279	33.8608	62.277	35.6257	38.2744	48.3883	36.4221
DIXDC1	9.44254	19.7878	9.4933	15.7328	12.3316	21.2373	10.4314	21.3046	10.1304	5.04163	8.03827	5.3932
CTTN	3.5033	9.16458	4.46096	10.0287	6.17347	6.46358	8.96435	14.8272	9.6526	4.61771	6.95093	4.97889
