# Supplementary material for: Differential impacts of TNFα inhibitors on the transcriptome of Th cells
Source: Arthritis Res Ther. 2021 Jul 23;23:199. doi: 10.1186/s13075-021-02558-z (PMC8299604; doi:10.1186/s13075-021-02558-z)
Supplement: Supplementary file 2 — Additional file 2:. Table S2. [file 13075_2021_2558_MOESM2_ESM.xlsx]

## Sheet: Sheet1
Donor	1	1	2	2	3	3	4	4	4	5	5	5
treatment	ada	no drug	ada	no drug	ada	no drug	ada	no drug	cert	ada	no drug	cert
ACP5	15.2903	8.69277	30.0014	22.8513	94.3208	43.8651	109.038	55.8099	83.7681	33.3478	15.9536	15.3735
ANXA1	37.9851	11.3566	92.8368	42.467	145.395	43.5195	125.458	72.2973	134.219	69.1685	35.784	46.405
ANXA2R	9.14278	2.91847	10.2056	4.73394	7.70222	5.02136	17.6188	8.14072	14.5653	12.424	6.82171	5.78742
CARD16	9.41891	2.99564	22.0555	8.0587	52.5756	13.3794	60.1136	29.6237	49.0118	18.035	7.67767	9.63551
CASP1	16.86	10.4454	34.9769	18.5115	78.3968	30.0993	81.3389	55.9952	73.9781	30.247	18.7994	21.7383
CCL2	60.9853	20.3263	25.9006	7.45779	789.01	23.6063	1239.04	166.188	625.46	58.8564	2.774	9.74349
CCR5	6.52912	1.45201	49.2127	16.6662	88.7967	21.7351	126.108	42.4642	62.5071	35.4137	13.7985	19.5079
CD38	12.1839	3.69778	23.0818	7.65942	24.4148	13.1776	34.8702	20.3754	18.4205	13.4194	3.8766	6.33466
CD96	56.9411	24.6868	59.5797	30.0852	69.4911	31.1861	66.8953	39.4738	54.4979	55.4214	38.1972	43.3941
CEACAM1	6.13771	1.26793	10.1729	4.66459	17.8034	6.57493	23.4849	11.5238	13.3696	11.1212	5.05148	5.04076
CLEC2B	17.1009	6.64026	27.7159	11.5393	26.7657	8.72259	35.8993	18.4814	35.4019	31.393	17.3024	20.3691
CTSB	59.7213	36.9334	204.904	134.02	573.678	168.177	572.173	210.084	547.998	119.063	68.7749	68.798
CYSLTR1	16.8249	4.35607	15.4153	6.71571	18.3372	6.68959	8.84312	6.4142	8.4875	12.4849	6.75027	10.3852
DHX58	11.5556	5.8978	19.3779	8.67359	21.303	18.0778	46.0121	23.4495	19.3916	17.9492	9.5145	8.91592
EPSTI1	21.8989	8.40232	26.7849	14.2404	48.5508	27.5314	54.9496	25.7191	30.9694	16.1398	9.15156	10.4817
FOS	14.9726	10.8744	38.3086	20.7106	129.926	57.7026	14.185	6.86998	10.1596	46.8061	15.6133	16.7889
HERC6	9.01938	3.51415	18.9318	8.46439	21.3121	14.2135	26.6103	10.6914	10.7432	10.2864	6.06251	7.91422
IFI44	24.9578	6.89221	50.1738	9.79164	43.8288	24.7992	83.9868	38.2915	51.3388	32.272	12.167	17.5353
IFI44L	15.7062	5.47226	22.8703	3.12229	19.2178	9.8414	46.3562	19.8537	18.0995	15.9249	4.79421	7.15359
IFI6	54.4149	30.6454	116.947	41.4936	226.9	114.611	158.833	49.3245	73.3709	35.6212	16.1077	21.4996
IFIT3	24.3619	6.1833	16.9032	2.96774	69.5902	12.7909	75.9426	23.178	38.8781	9.08681	4.61365	5.19254
IRF7	19.4705	11.2197	49.5729	20.9419	63.3958	45.1279	44.4287	18.2418	27.8985	16.7855	7.44946	10.1109
ISG15	75.2555	45.0017	113.636	51.3693	163.129	113.027	193.052	45.83	94.7486	50.5772	12.2697	28.4132
MAL	63.1395	24.4476	109.655	70.5223	46.2553	30.4992	50.8399	21.4394	33.8986	86.5977	55.3832	54.6838
MX1	53.036	27.6022	118.8	34.0048	121.44	81.0983	188.299	72.4708	80.0952	62.6219	24.7058	35.1169
MX2	8.64257	5.49932	21.8786	9.85248	33.0413	19.5109	60.1445	25.8889	29.75	17.3007	12.1547	11.6202
OAS1	13.4219	6.48227	43.7807	9.92195	61.2404	37.1397	153.899	64.0757	69.8186	30.1555	12.8602	15.9598
OAS3	18.5831	9.71193	32.1185	11.952	52.7853	31.4431	88.6964	36.949	28.5044	24.682	12.076	11.5031
PHLDA1	20.9871	13.1022	34.4111	19.7846	78.0535	40.8429	51.0659	23.9546	29.4746	19.1325	11.5497	9.87487
PLAAT4	41.0078	17.8194	73.5266	40.8536	121.452	68.4359	303.139	200.511	211.535	114.531	54.1984	70.6255
PLAC8	37.5745	15.6014	55.3025	20.9383	37.0704	18.4184	82.0181	35.2858	51.5203	54.3778	28.7508	33.8674
PTGER2	10.0794	4.45517	16.3135	7.5059	41.4306	19.8978	34.6843	14.4524	27.0174	20.5546	8.26326	11.6435
RGL4	7.00271	3.95617	13.5822	5.41054	7.96501	3.82857	12.1648	5.24779	10.4282	19.7592	8.3414	10.8461
SIRPG	15.1531	11.5237	27.5981	14.0125	44.7829	26.9424	66.5442	34.0582	44.14	22.4072	10.1695	11.0523
ST3GAL5	14.398	7.02055	21.3858	10.7389	32.2524	13.201	39.2777	19.3887	23.6058	13.0688	9.84625	6.77449
TNFSF10	31.4708	14.7468	42.6322	28.0874	109.824	38.9812	116.344	54.3788	76.1989	29.3396	17.9318	21.5189
TRIM22	87.2026	32.4773	94.1097	33.3661	72.1563	38.1315	171.571	76.081	77.0674	83.5336	43.5691	41.3142
XAF1	31.5923	7.67557	62.6118	14.3056	68.8337	31.9058	178.077	86.7235	61.8779	34.7681	15.0466	16.4619
