# Supplementary material for: Differential impacts of TNFα inhibitors on the transcriptome of Th cells
Source: Arthritis Res Ther. 2021 Jul 23;23:199. doi: 10.1186/s13075-021-02558-z (PMC8299604; doi:10.1186/s13075-021-02558-z)
Supplement: Supplementary file 3 — Additional file 3:. Table S3. [file 13075_2021_2558_MOESM3_ESM.xlsx]

## Sheet: Sheet1
Gene	Forward	Reverse
IL9	CTCTGTTTGGGCATTCCCTCT	GGGTATCTTGTTTGCATGGTGG
SIRPG	TTACTGCGCTGCTCCTCATA	AGCCTCTCAGGAAAGGAAGG
CCL2	CAGCCAGATGCAATCAATGCC	TGGAATCCTGAACCCACTTCT
MX1	GGTGGTCCCCAGTAATGTGG	CGTCAAGATTCCGATGGTCCT
OAS3	TCTGAGACTCACGTTTCCTGA	CACTGTTGAGGAGGGTAGAGTA
ISG15	GCGAACTCATCTTTGCCAGT	AGCATCTTCACCGTCAGGTC
IFNG	TCGGTAACTGACTTGAATGTCCA	TCGCTTCCCTGTTTTAGCTGC
IL21	TAGAGACAAACTGTGAGTGGTCA	GGGCATGTTAGTCTGTGTTTCTG
GAPDH	ACAACTTTGGTATCGTGGAAGG	GCCATCACGCCACAGTTTC
CD96	GTCAGTGGAAGGTACGAGTGT	GCTGTAACGTGTGTCTGAATGAG
IL2	TCCTGTCTTGCATTGCACTAAG	CATCCTGGTGAGTTTGGGATTC
IL6	CCTGAACCTTCCAAAGATGGC	TTCACCAGGCAAGTCTCCTCA
IL17A	AGATTACTACAACCGATCCACCT	GGGGACAGAGTTCATGTGGTA
IL17F	GCGTTTCCATGTCACGTAACA	CAGCCCAAGTTCCTACACTGG
ACTB	GTGACAGCAGTCGGTTGGAG	AGGACTGGGCCATTCTCCTT
